# Supplementary material for: Equity impact of HPV vaccination on lifetime projections of cervical cancer burden among cohorts in 84 countries by global, regional, and income levels, 2010–22: a modelling study
Source: eClinicalMedicine. 2024 Mar 11;70:102524. doi: 10.1016/j.eclinm.2024.102524 (PMC11056390; doi:10.1016/j.eclinm.2024.102524)
Supplement: Supplementary_data_burden_impact [file mmc2.xlsx]

## Sheet: Content
Content
Cervical cancer burden
Estimates of cervical cancer burden pre-vaccination (counterfactual scenario of no HPV vaccination) and post-HPV vaccination over the lifetime of the vaccinated cohorts of 2010-2022 in 84 countries.
Cervical cancer burden is estimated in terms of deaths, cases, and DALYs.
HPV vaccination impact
Lifetime health impact of HPV vaccination on the cervical cancer burden in terms of burden averted per 1000 vaccinated girls (last dose of HPV vaccination by age 15 years among females) among the vaccinated cohorts 2010-2022 in 84 countries.
Vaccine impact is measured by deaths, cases, and DALYs averted per 1000 vaccinated girls.

## Sheet: Cervical cancer burden
Country	ISO3 code	WHO region	Income level	Cases (pre-vaccination)	Deaths (pre-vaccination)	YLDs (pre-vaccination)	YLLs (pre-vaccination)	DALYs (pre-vaccination)	Cases (post-vaccination)	Deaths (post-vaccination)	YLDs (post-vaccination)	YLLs (post-vaccination)	DALYs (post-vaccination)
United Arab Emirates	ARE	Eastern Mediterranean	High income	3431.43	2609.05	1930.97	57209.4	59140.3	3209.43	2438.89	1805.5	53411.4	55216.9
Argentina	ARG	Americas	Upper middle income	61814.2	40750.8	31624.7	1.04949e+06	1.08112e+06	41342.4	27204.7	21133.5	699247	720380
Armenia	ARM	Europe	Upper middle income	1907.11	1419.05	1010.18	30214.5	31224.6	1879.7	1398.56	995.633	29774.7	30770.3
Australia	AUS	Western Pacific	High income	9174.32	4897.01	4394.1	103260	107654	3131.82	1663.21	1496.91	35011.4	36508.3
Austria	AUT	Europe	High income	3041.21	1595.95	1423.28	33874.3	35297.6	2477.41	1298.36	1158.89	27533.4	28692.3
Belgium	BEL	Europe	High income	5690.37	2589.71	2526.86	53697.4	56224.3	2735.55	1240.71	1213.31	25681.7	26895
Bulgaria	BGR	Europe	Upper middle income	6120.65	3393.93	2886.94	76854.4	79741.3	5754.44	3189.88	2713.84	72217.5	74931.3
Bahamas	BHS	Americas	High income	700.815	514.861	375.77	11671	12046.8	672.121	493.792	360.392	11188.8	11549.2
Belize	BLZ	Americas	Upper middle income	1014.56	989.425	621.48	19964.4	20585.9	948.667	925.114	581.111	18654.2	19235.4
Bolivia	BOL	Americas	Lower middle income	39000.5	26299.8	19535.9	567293	586828	33076.4	22262.1	16552.1	480455	497007
Brazil	BRA	Americas	Upper middle income	273291	163343	128964	3.60524e+06	3.73421e+06	176417	105215	83181.3	2.31752e+06	2.4007e+06
Barbados	BRB	Americas	High income	424.805	289.284	217.803	5576.32	5794.12	392.932	267.563	201.463	5154.04	5355.5
Brunei	BRN	Western Pacific	High income	612.566	200.432	239.59	5819.18	6058.77	169.866	55.5182	66.414	1599.9	1666.31
Bhutan	BTN	South-East Asia	Lower middle income	1064.56	716.238	517.182	18501.9	19019.1	216.363	145.419	105.057	3731.24	3836.3
Botswana	BWA	Africa	Upper middle income	8448.6	5648.07	4206.76	100761	104968	5880.35	3926.61	2926.49	69967.6	72894.1
Canada	CAN	Americas	High income	13022.4	7492.36	6386.65	175496	181882	4917.38	2814.86	2406.62	65789.4	68196
Switzerland	CHE	Europe	High income	2052.33	1113.98	976.312	20250.8	21227.1	910.586	493.49	432.931	8964.17	9397.1
Chile	CHL	Americas	High income	19776.7	13653.1	10220.2	266816	277036	16371.6	11289.2	8456.45	220439	228895
Colombia	COL	Americas	Upper middle income	84352.9	57717.9	42508	1.11212e+06	1.15463e+06	54615.1	37338	27512.1	718862	746374
Cyprus	CYP	Europe	High income	442.543	559.071	333.223	9120.93	9454.15	341.681	429.914	256.618	7006.25	7262.86
Germany	DEU	Europe	High income	32511	16427.7	15196	354769	369965	20099.4	10143.7	9390.15	218900	228290
Denmark	DNK	Europe	High income	3783.64	1783.38	1699.85	32575.2	34275	870.414	409.802	390.883	7482.58	7873.47
Dominican Republic	DOM	Americas	Upper middle income	27297.6	22240.7	14966	389362	404328	26590.6	21659.7	14576.6	379179	393756
Ecuador	ECU	Americas	Upper middle income	40438	28266.7	20466.8	480381	500848	26540.1	18511.7	13420.5	314056	327477
Spain	ESP	Europe	High income	14972.3	7467.34	6822.84	172445	179268	5243.41	2604.2	2385.29	59962.1	62347.4
Estonia	EST	Europe	High income	1381.22	483.961	551.638	10885.9	11437.5	1107.96	387.6	442.316	8706.51	9148.83
Ethiopia	ETH	Africa	Low income	301506	242314	153755	5.03219e+06	5.18595e+06	242595	194875	123682	4.03511e+06	4.15879e+06
Finland	FIN	Europe	High income	1629.42	708.843	709.36	14885.2	15594.6	892.69	386.75	388.069	8109.16	8497.23
Fiji	FJI	Western Pacific	Upper middle income	2959.07	2398.24	1625.19	42406.6	44031.8	1917.82	1551.82	1052.59	27398.9	28451.5
France	FRA	Europe	High income	34887	16593.2	15448.3	379776	395224	25948.3	12337.7	11489.1	282280	293770
Micronesia (Federated States of)	FSM	Western Pacific	Lower middle income	467.363	384.186	245.121	7899.01	8144.13	425.262	349.364	222.971	7180.52	7403.49
United Kingdom	GBR	Europe	High income	32684.5	12176.7	13394.7	292617	306012	8539.69	3175.47	3497.59	76254.2	79751.8
Gambia	GMB	Africa	Low income	15766.2	14183.3	8506.88	186370	194877	15038.3	13526.2	8113.42	177718	185831
Guatemala	GTM	Americas	Upper middle income	48509.3	34412.2	24065.1	648772	672837	45191.4	32049.8	22416.6	604008	626425
Guyana	GUY	Americas	High income	2575.48	1617.04	1216.35	30748.6	31965	2482.57	1558.38	1172.36	29622.2	30794.6
Honduras	HND	Americas	Lower middle income	21459.4	14836.1	10499	349898	360397	18910.3	13074.2	9252.56	307897	317150
Hungary	HUN	Europe	High income	8832.37	3745.21	3720.55	85394.7	89115.2	5802.91	2452.43	2441.63	55760.3	58201.9
Indonesia	IDN	South-East Asia	Upper middle income	604240	423804	308173	8.37662e+06	8.68479e+06	597883	419323	304923	8.28691e+06	8.59184e+06
Ireland	IRL	Europe	High income	3507.46	1505.84	1540.95	35364.2	36905.2	1571.34	671.547	689.275	15728.9	16418.1
Iceland	ISL	Europe	High income	163.462	102.241	84.4696	3169.93	3254.4	50.544	31.5478	26.0927	968.565	994.658
Israel	ISR	Europe	High income	4320.98	2973.34	2299.41	60844.5	63143.9	3002.55	2061.85	1596.33	42135.4	43731.8
Italy	ITA	Europe	High income	20596.1	7813.37	8501.72	191995	200497	8260.6	3128.99	3408.14	76808.8	80217
Jamaica	JAM	Americas	Upper middle income	6056.97	4392.32	3130.4	90202.9	93333.3	5894.33	4273.95	3046.23	87749.5	90795.8
Japan	JPN	Western Pacific	High income	83773.1	30700	36190.3	740694	776884	82295.4	30156.5	35551.3	727562	763113
Kenya	KEN	Africa	Lower middle income	164808	114650	80498.4	2.38507e+06	2.46557e+06	162636	113135	79436.1	2.35306e+06	2.43249e+06
South Korea	KOR	Western Pacific	High income	26921.1	14491.6	13290.9	246422	259712	21199	11376.8	10454	193360	203814
Laos	LAO	Western Pacific	Lower middle income	9910.73	6768.21	4789.75	130282	135072	9164.13	6254.88	4427.77	120291	124718
Sri Lanka	LKA	South-East Asia	Lower middle income	22316.6	13761.8	10832.7	304489	315322	21574.1	13302.1	10471.8	294218	304690
Lithuania	LTU	Europe	High income	3009.71	1447.06	1347.57	35004.9	36352.4	2660	1277.98	1190.7	30878.8	32069.5
Luxembourg	LUX	Europe	High income	246.004	131.141	116.226	2694.8	2811.02	137.781	73.4547	65.0974	1509.58	1574.68
Latvia	LVA	Europe	High income	1731.65	928.483	812.741	21813.2	22625.9	1194.37	639.588	560.275	15014.7	15574.9
Moldova	MDA	Europe	Upper middle income	2961.25	1790.62	1401.13	41833.7	43234.8	2847.84	1721.34	1347.21	40194.9	41542.1
Mexico	MEX	Americas	Upper middle income	168847	96693.4	78005.1	1.97505e+06	2.05305e+06	87196.9	49809.3	40250.4	1.01346e+06	1.05371e+06
Marshall Islands	MHL	Western Pacific	Upper middle income	150.335	119.16	81.8481	2064.44	2146.29	114.426	90.6624	62.2871	1570.17	1632.46
North Macedonia	MKD	Europe	Upper middle income	1054.72	711.255	536.619	16066.4	16603.1	752.828	507.063	382.8	11440.3	11823.1
Malta	MLT	Europe	High income	115.893	88.8306	64.5167	1679.09	1743.61	66.5228	50.7363	36.9359	955.943	992.879
Mauritania	MRT	Africa	Lower middle income	15930.4	12144.7	8014.63	220667	228682	15737.7	11997.2	7917.49	217942	225860
Mauritius	MUS	Africa	Upper middle income	1763.72	1218.08	902.334	18020.3	18922.6	1617.77	1116.23	827.315	16503.5	17330.8
Malaysia	MYS	Western Pacific	Upper middle income	37538	31085.2	21428.8	551457	572886	13410.8	11056.4	7638.66	195337	202976
Netherlands	NLD	Europe	High income	7237.3	3047	3126.67	59562.1	62688.8	3706.2	1556.49	1599.8	30404.3	32004.1
Norway	NOR	Europe	High income	3759.84	1455.16	1588.56	25587	27175.6	1376.78	527.274	579.665	9250.41	9830.08
New Zealand	NZL	Western Pacific	High income	2056.15	1292.95	1046.21	28005.9	29052.1	1125.27	705.733	571.907	15271.4	15843.3
Panama	PAN	Americas	High income	6118.72	4355.47	3172.23	91849.6	95021.8	3293.08	2340.56	1706.28	49272.8	50979.1
Peru	PER	Americas	Upper middle income	86893.3	61016.3	44439.7	1.13863e+06	1.18307e+06	66929.8	46929.1	34208	874901	909109
Philippines	PHL	Western Pacific	Lower middle income	193500	134602	97828.8	2.33682e+06	2.43465e+06	186333	129568	94189	2.24869e+06	2.34288e+06
Portugal	PRT	Europe	High income	6861.07	3407.69	3060.09	75047.6	78107.7	504.968	250.789	225.215	5522.96	5748.17
Paraguay	PRY	Americas	Upper middle income	24403.3	17951.7	12703.3	357956	370660	16598	12184.8	8631.68	242655	251287
Rwanda	RWA	Africa	Low income	41890	32832.4	21483.7	670392	691876	19890.5	15561.9	10192	315906	326098
Singapore	SGP	Western Pacific	High income	3150.11	2330.09	1727.08	43082.2	44809.3	2765.73	2044.44	1515.96	37776.6	39292.5
Solomon Islands	SLB	Western Pacific	Lower middle income	2069.85	1446.9	994.695	31342.8	32337.5	1966.77	1374.56	945.075	29769.4	30714.5
Suriname	SUR	Americas	Upper middle income	1437.16	1005.98	732.602	22150.1	22882.7	1125.28	787.607	573.619	17307.1	17880.8
Slovenia	SVN	Europe	High income	722.761	480.911	380.533	9907.78	10288.3	507.291	336.851	266.835	6933.93	7200.77
Sweden	SWE	Europe	High income	5856.2	2508.43	2542.36	45100.2	47642.6	3509.83	1493.14	1520.06	26799.8	28319.9
Thailand	THA	South-East Asia	Upper middle income	104460	70210.7	52207.6	1.40682e+06	1.45903e+06	96874.8	65085	48407.8	1.30358e+06	1.35199e+06
Turkmenistan	TKM	Europe	Upper middle income	8316.66	5576.48	4146.12	128597	132743	7649.09	5126.84	3812.66	118085	121898
Tonga	TON	Western Pacific	Upper middle income	479.841	403.902	267.528	7396.49	7664.02	471.76	397.065	263.014	7270.72	7533.73
Trinidad & Tobago	TTO	Americas	High income	2783.72	1843.83	1389.94	37421.4	38811.3	2700.14	1788.42	1348.21	36291.2	37639.4
Tanzania	TZA	Africa	Lower middle income	453599	332824	223698	6.77728e+06	7.00097e+06	393321	288511	193942	5.8616e+06	6.05554e+06
Uganda	UGA	Africa	Low income	267406	210218	137359	4.04901e+06	4.18637e+06	250612	196974	128718	3.79028e+06	3.919e+06
Uruguay	URY	Americas	High income	3126.45	2083.15	1590.72	49914.9	51505.6	2604.96	1733.9	1324.77	41509.9	42834.7
United States	USA	Americas	High income	153326	77842.5	71468.1	1.87855e+06	1.95002e+06	75805.7	38421.7	35310.5	926308	961619
South Africa	ZAF	Africa	Upper middle income	173413	100945	79672.4	2.18321e+06	2.26289e+06	142111	82710.4	65291.6	1.78659e+06	1.85188e+06
Zambia	ZMB	Africa	Lower middle income	132658	94103.8	65617.8	1.73024e+06	1.79586e+06	118837	84280.3	58774.8	1.54777e+06	1.60655e+06
Zimbabwe	ZWE	Africa	Lower middle income	106230	80668.2	53855.8	1.365e+06	1.41886e+06	84883	64419.1	43020.1	1.08876e+06	1.13178e+06

## Sheet: HPV vaccination impact
Country	ISO3 code	WHO region	Income level	HPV vaccine coverage (%)	Deaths averted per 1000 vaccinated girls	Cases averted per 1000 vaccinated girls	DALYs averted per 1000 vaccinated girls
Tanzania	TZA	Africa	Lower middle income	13	34.4298	46.8343	734.582
Gambia	GMB	Africa	Low income	4.53846	33.8855	37.5349	466.463
Zimbabwe	ZWE	Africa	Lower middle income	20	33.3001	43.7474	588.317
Zambia	ZMB	Africa	Lower middle income	10.6923	29.518	41.5285	568.864
Tonga	TON	Western Pacific	Upper middle income	1.69231	27.5483	32.561	525.025
Uganda	UGA	Africa	Low income	6.69231	25.4994	32.3349	514.793
Micronesia (Federated States of)	FSM	Western Pacific	Lower middle income	9.23077	24.7964	29.9798	527.399
Fiji	FJI	Western Pacific	Upper middle income	34.6923	22.8004	28.0487	419.693
Paraguay	PRY	Americas	Upper middle income	35	21.3867	28.9462	442.699
Belize	BLZ	Americas	Upper middle income	6.46154	20.5054	21.0101	430.606
Marshall Islands	MHL	Western Pacific	Upper middle income	24.5385	19.4618	24.5229	350.907
Botswana	BWA	Africa	Upper middle income	28.6154	18.8333	28.0975	350.901
Rwanda	RWA	Africa	Low income	49.7692	17.8287	22.7103	377.599
Solomon Islands	SLB	Western Pacific	Lower middle income	4.38462	16.9844	24.2003	381.052
Bolivia	BOL	Americas	Lower middle income	16.0769	16.1736	23.7293	359.787
Peru	PER	Americas	Upper middle income	24	15.3914	21.8117	299.329
Guyana	GUY	Americas	High income	4.07692	15.2364	24.1319	303.991
South Africa	ZAF	Africa	Upper middle income	18	15.2269	26.1381	343.208
Trinidad & Tobago	TTO	Americas	High income	2.84615	15.1699	22.8825	320.85
Dominican Republic	DOM	Americas	Upper middle income	3.07692	15.1381	18.4218	275.473
Ecuador	ECU	Americas	Upper middle income	33.4615	14.6004	20.8009	259.484
Suriname	SUR	Americas	Upper middle income	21.2308	14.5779	20.82	333.913
Jamaica	JAM	Americas	Upper middle income	2.92308	14.4122	19.8023	308.953
Indonesia	IDN	South-East Asia	Upper middle income	1.07692	14.1053	20.0107	292.602
Mauritania	MRT	Africa	Lower middle income	1.46154	13.4013	17.5101	256.449
Kenya	KEN	Africa	Lower middle income	1.30769	13.2518	19.0057	289.364
Thailand	THA	South-East Asia	Upper middle income	7.76923	12.7751	18.9055	266.781
Guatemala	GTM	Americas	Upper middle income	7.61538	12.7722	17.9388	250.936
Barbados	BRB	Americas	High income	7.53846	12.3828	18.1709	250.055
Bahamas	BHS	Americas	High income	4.07692	11.9499	16.2746	282.248
Ethiopia	ETH	Africa	Low income	23.6154	11.0867	13.7678	240.052
Mauritius	MUS	Africa	Upper middle income	9.07692	10.2248	14.652	159.808
Philippines	PHL	Western Pacific	Lower middle income	3.53846	10.0561	14.3162	183.314
Panama	PAN	Americas	High income	44.8462	9.88224	13.8584	216.01
Honduras	HND	Americas	Lower middle income	13.4615	9.70813	14.0459	238.301
Colombia	COL	Americas	Upper middle income	41.3846	9.52915	13.9047	190.892
Argentina	ARG	Americas	Upper middle income	33	9.27868	14.0226	247.093
Malaysia	MYS	Western Pacific	Upper middle income	64.3846	9.15163	11.0243	169.021
Chile	CHL	Americas	High income	17.5385	8.89402	12.8119	181.129
Turkmenistan	TKM	Europe	Upper middle income	7.30769	8.68808	12.8991	209.556
Bulgaria	BGR	Europe	Upper middle income	6	8.43411	15.1368	198.813
Bhutan	BTN	South-East Asia	Lower middle income	79.8462	7.95822	11.8254	211.675
Brazil	BRA	Americas	Upper middle income	36.5385	7.92334	13.2046	181.765
Lithuania	LTU	Europe	High income	13.0769	7.87066	16.2794	199.376
Latvia	LVA	Europe	High income	30.3846	7.8666	14.63	191.999
Moldova	MDA	Europe	Upper middle income	3.69231	7.44249	12.1832	181.847
Laos	LAO	Western Pacific	Lower middle income	7.23077	7.40998	10.7773	149.449
Cyprus	CYP	Europe	High income	23.4615	6.95366	5.43032	117.977
Mexico	MEX	Americas	Upper middle income	48.0769	6.93607	12.0794	147.844
Singapore	SGP	Western Pacific	High income	13.2308	6.85366	9.22269	132.368
Uruguay	URY	Americas	High income	17.3077	6.63205	9.9029	164.656
Armenia	ARM	Europe	Upper middle income	1.53846	6.48619	8.67745	143.83
Sri Lanka	LKA	South-East Asia	Lower middle income	3.15385	6.2573	10.1079	144.723
United Arab Emirates	ARE	Eastern Mediterranean	High income	5.53846	6.21435	8.10734	143.283
Hungary	HUN	Europe	High income	34.2308	6.06224	14.206	144.961
Estonia	EST	Europe	High income	17.4615	6.01493	17.0569	142.861
Portugal	PRT	Europe	High income	92.6154	4.97777	10.0223	114.096
Brunei	BRN	Western Pacific	High income	72.6154	4.65747	14.2282	141.172
North Macedonia	MKD	Europe	Upper middle income	29.6923	4.38712	6.48621	102.698
South Korea	KOR	Western Pacific	High income	25.2308	4.32356	7.94282	77.5919
Japan	JPN	Western Pacific	High income	1.76923	4.25608	11.5714	107.834
Denmark	DNK	Europe	High income	77	4.12005	8.7382	79.1912
Slovenia	SVN	Europe	High income	29.5385	3.95682	5.91822	84.804
Ireland	IRL	Europe	High income	53.3846	3.81776	8.85974	93.7492
Sweden	SWE	Europe	High income	36.7692	3.68914	8.52572	70.2108
Norway	NOR	Europe	High income	63.3077	3.65058	9.37573	68.2426
Iceland	ISL	Europe	High income	68.6923	3.63742	5.80999	116.271
Israel	ISR	Europe	High income	28.7692	3.53837	5.11809	75.357
Germany	DEU	Europe	High income	38.4615	3.38509	6.68595	76.3183
France	FRA	Europe	High income	25.4615	3.37517	7.08968	80.4681
New Zealand	NZL	Western Pacific	High income	44.7692	3.30978	5.24679	74.4498
Malta	MLT	Europe	High income	44.4615	3.26964	4.23748	64.4353
Belgium	BEL	Europe	High income	51.3077	3.2513	7.12157	70.688
Luxembourg	LUX	Europe	High income	44	3.22976	6.05917	69.2204
Canada	CAN	Americas	High income	62.3077	2.98111	5.16556	72.4557
Austria	AUT	Europe	High income	18.6923	2.95749	5.60302	65.6433
United States	USA	Americas	High income	50.2308	2.84384	5.59234	71.3036
Australia	AUS	Western Pacific	High income	65.3077	2.67205	4.99287	58.7868
United Kingdom	GBR	Europe	High income	74.2308	2.57057	6.89523	64.615
Spain	ESP	Europe	High income	63.5385	2.55952	5.1204	61.5363
Netherlands	NLD	Europe	High income	48.5385	2.42283	5.73981	49.878
Italy	ITA	Europe	High income	59.7692	2.1911	5.7699	56.2607
Switzerland	CHE	Europe	High income	55.6154	2.1148	3.89135	40.3197
Finland	FIN	Europe	High income	45.2308	1.87077	4.27907	41.2226
